# Supplementary material for: Selecting High-Performance Gold Nanorods for Photothermal Conversion
Source: Nanomaterials (Basel). 2022 Nov 25;12(23):4188. doi: 10.3390/nano12234188 (PMC9737450; doi:10.3390/nano12234188)
Supplement: Supplementary file 1 [file nanomaterials-12-04188-s001.zip]

Archive with 1 entries (1 files):
- nanomaterials-2020347-supplementary.pdf
